# Supplementary material for: Cohort Profile Update: Africa Centre Demographic Information System (ACDIS) and population-based HIV survey
Source: Int J Epidemiol. 2021 Jan 12;50(1):33–4. doi: 10.1093/ije/dyaa264 (PMC7938501; doi:10.1093/ije/dyaa264)
Supplement: dyaa264_Supplementary_Data [file dyaa264_supplementary_data.zip]

Archive with 4 entries (4 files):
- ije-2020-07-1336-File007.docx
- ije-2020-07-1336-File008.tif
- ije-2020-07-1336-File009.tif
- Supplementary tables_submitted_17Jul2020.docx
